# Supplementary material for: Usefulness of the CHA2DS2-VASc Score in Predicting the Outcome in Subjects Hospitalized with COVID-19—A Subanalysis of the COLOS Study
Source: Microorganisms. 2024 Oct 13;12(10):2060. doi: 10.3390/microorganisms12102060 (PMC11510264; doi:10.3390/microorganisms12102060)
Supplement: Supplementary file 1 [file microorganisms-12-02060-s001.zip]

Archive with 1 entries (1 files):
- microorganisms-3189949-supplementary.pdf
